# Supplementary material for: Blood-based RNA-Seq of 5412 individuals with rare disease identifies new candidate diagnoses in the National Genomic Research Library
Source: medRxiv. 2026 Mar 23:2026.03.19.26348811. Preprint. [Version 1] doi: 10.64898/2026.03.19.26348811 (PMC13042102; doi:10.64898/2026.03.19.26348811)
Supplement: Supplement 2 [file media-2.xlsx]

## Sheet: Contents
Tab Name	Description
TableS1_ClinGenHI	List of 376 ClinGen Haploinsufficient genes used for prioritisation of diagnostic candidates
TableS2_EventCountOutliers_stat	Wilcoxon test results for difference in RNA-SeQC2 derived metrics for FRASER2 and OUTRIDER event count outliers and the rest of the cohort, with FDR correction.
TableS3_PositiveControls	Information on the 47 positive controls (individuals with diagnoses where manual inspection of RNA-Seq confirmed a splicing impact). NB this contains a mixture of GRCh37 and GRCh38 coordinates, indicated in column B.

## Sheet: TableS2_EventCountOutliers_stat
	FRASER2	FRASER2	FRASER2	OUTRIDER	OUTRIDER	OUTRIDER
RNA-SeQC2 Metric	W	raw p-value	p-adj	W	raw p-value	p-adj
mapped unique reads	295815	6.81e-12	5.33e-12	262040	1.15e-11	2.03e-09
genes detected	298246	5.26e-12	5.33e-12	258962	6.04e-11	8.63e-09
exon cv mad	99193	6.81e-12	5.33e-12	116826	2.32e-06	9.09e-05
median of transcript coverage cv	99666	6.81e-12	5.54e-12	109194	9.9e-08	5.84e-06
median exon cv	100297	7.74e-12	6.56e-12	120552	9.5e-06	0.000266
unique rate of mapped	292313	2.38e-11	2.1e-11	231000	1.52e-05	0.000389
estimated library complexity	292052	2.38e-11	2.12e-11	255886	3e-10	3.19e-08
mapped duplicate reads	118457	3.19e-08	2.78e-08	166311	0.4231	0.577479
nonglobin duplicate reads	118496	3.19e-08	2.78e-08	166338	0.4243	0.577479
median of transcript coverage std	130505	4.71e-06	3.46e-06	191420	0.2344	0.395617
rrna rate	134809	1.83e-05	1.59e-05	157470	0.1331	0.263963
rrna reads	136023	2.69e-05	2.28e-05	198059	0.08628	0.196041
low mapping quality	141786	0.000168	0.000138	181351	0.6958	0.806691
alternative alignments	153756	0.003339	0.002922	207381	0.01412	0.063776
mapping rate	239950	0.004242	0.00402	214380	0.002621	0.018744
low quality reads	159016	0.010796	0.010044	210831	0.006377	0.036058
total reads	162754	0.02368	0.022154	218365	0.000884	0.007099
genes used in 3 bias	163294	0.02606	0.023954	212215	0.004548	0.027381
utr3 bias std	231557	0.026427	0.02434	154518	0.08258	0.196041
unique mapping vendor qc passed reads	165030	0.035353	0.0321	220506	0.000475	0.004099
high quality intergenic rate	165316	0.036058	0.033453	192652	0.1982	0.366577
intergenic rate	167024	0.049872	0.045559	188528	0.3371	0.505353
chimeric fragments	167919	0.056331	0.05332	213468	0.003317	0.02269
average fragment length	224640	0.08418	0.081465	182196	0.647	0.774032
fragment length median	224482	0.085058	0.082381	183095	0.5966	0.759017
mismatched bases	171373	0.097224	0.094238	227495	5.15e-05	0.000932
mapped reads	173571	0.129835	0.124597	225727	9.29e-05	0.00108
reads used for intron exon counts	173571	0.129835	0.124597	225727	9.29e-05	0.00108
total bases	173573	0.129835	0.124597	225896	8.79e-05	0.00108
total mapped pairs	173607	0.129835	0.124597	225757	9.2e-05	0.00108
nonglobin reads	173634	0.129835	0.124597	225789	9.1e-05	0.00108
fragment length std	220858	0.139205	0.1337	180342	0.7558	0.853235
intergenic reads	174379	0.14225	0.134887	234485	4.17e-06	0.000134
utr3 bias mad std	219826	0.1593	0.147273	154734	0.08565	0.196041
exonic reads	175394	0.162258	0.1502	199542	0.06682	0.183794
intragenic rate	219353	0.164392	0.154481	164256	0.3351	0.505353
intragenic reads	175887	0.167911	0.15795	225287	0.000107	0.00111
high quality reads	176209	0.174011	0.163852	227960	4.4e-05	0.000911
high quality intragenic rate	218554	0.178242	0.168	161134	0.2257	0.390221
high quality rate	218330	0.182057	0.171759	209024	0.009753	0.050146
fragment length mad std	217652	0.194924	0.186429	182772	0.6138	0.759141
ambiguous reads	179603	0.255761	0.251023	225318	0.000106	0.00111
avg. splits per read	214215	0.292501	0.28409	132122	0.000446	0.004051
duplicate rate of mapped	212654	0.347897	0.330968	179253	0.8222	0.888159
duplicate rate of mapped excluding globins	212654	0.347897	0.330968	179252	0.8223	0.888159
utr3 bias 25th percentile	183240	0.373798	0.363957	208096	0.01203	0.056331
expression profiling efficiency	211008	0.395617	0.393853	131322	0.000351	0.003353
median of avg transcript coverage	210031	0.436977	0.426245	240709	3.47e-07	1.81e-05
intronic reads	185104	0.438339	0.427758	244018	8.4e-08	5.66e-06
ambiguous alignment rate	208278	0.505353	0.499177	174962	0.9081	0.939414
median 3 bias	187280	0.527424	0.515534	203840	0.02933	0.109813
mean 3 bias	188342	0.577479	0.568154	205994	0.01906	0.080229
base mismatch	190569	0.691159	0.682981	192419	0.2047	0.370091
high quality exonic rate	203576	0.729802	0.708436	127124	9.34e-05	0.00108
high quality ambiguous alignment rate	203584	0.729802	0.708436	174096	0.854	0.898747
exonic rate	201982	0.798286	0.790071	125060	4.68e-05	0.000911
intronic rate	200093	0.888159	0.875586	229666	2.44e-05	0.000575
utr3 bias 75th percentile	198644	0.940067	0.939933	200647	0.05474	0.164392
high quality intronic rate	198442	0.9441	0.9441	227270	5.56e-05	0.000937

## Sheet: TableS3_PositiveControls
FRASER2_Significance	Assembly	Variant	Gene	VEP_CQ	Cohort_gene_TPM	Raw_P_event	Raw_P_gene	FDR_P	deltaPSI	OUT_raw_P	OUT_p-adj	OUT_FoldChange	MappedUniqueReads(million)	IGV review	normalised_disease_group
Significant	GRCh37	11-64950441-T-C	CAPN1	splice_donor_variant	121.555	2.4361e-50	6.5775e-49	1.004e-43	-0.98	4.70711e-08	0.00142102	0.58	77.5585	Exon skipping, cryptic donor site in exon	Neurology and neurodevelopmental disorders
Significant	GRCh38	3-136623250-T-C	STAG1	splice_acceptor_variant	46.38	1.8585e-31	7.6197e-30	1.124e-24	0.37	0.000109404	1	1.15	144.82	Exon skipping	Neurology and neurodevelopmental disorders
Significant	GRCh38	21-37505590-G-A	DYRK1A	splice_donor_variant	170.376	5.7523e-25	1.6682e-23	2.4661e-18	0.32	0.09121	1	0.95	91.2811	Cryptic donor site in exon	Dysmorphic and congenital abnormality syndromes
Significant	GRCh38	15-92974877-A-G	CHD2	splice_acceptor_variant	298.296	6.0783e-25	2.9176e-23	4.6073e-18	-0.42	4.74897e-13	2.78747e-08	1.27	174.452	Exon skipping	Neurology and neurodevelopmental disorders
Significant	GRCh38	21-37480828-T-C	DYRK1A	splice_donor_variant	170.376	6.699e-24	1.4738e-22	2.148e-17	-0.54	1.70827e-22	3.07815e-17	1.34	106.165	Multiple cryptic donor sites, intron retention	Neurology and neurodevelopmental disorders
Significant	GRCh37	3-71026978-C-T	FOXP1	splice_donor_variant	330.683	4.8317e-22	1.9327e-20	1.2829e-15	-0.36	0.00041659	1	1.12	152.272	Intron retention	Neurology and neurodevelopmental disorders
Significant	GRCh37	X-153578576-C-T	FLNA	splice_acceptor_variant	672.816	1.0531e-21	4.2126e-20	6.1397e-15	-0.62	6.2769e-06	0.28276	1.27	107.995	Intron retention, multiple cryptic acceptor sites	Cardiovascular disorders
Significant	GRCh37	9-86585811-C-A	HNRNPK	splice_donor_variant	464.3	9.403e-20	1.7866e-18	2.727e-13	-0.32	0.00201982	1	0.9	147.484	Alternative acceptor site in exon increased usage, intron retention	Neurology and neurodevelopmental disorders
Significant	GRCh38	10-72408038-C-G	MICU1	splice_acceptor_variant	48.236	5.3019e-16	7.4226e-15	5.5226e-10	-0.91	4.25585e-18	3.88456e-13	0.43	87.3731	Intron retention	Neurology and neurodevelopmental disorders
Significant	GRCh38	21-42850244-T-C	WDR4	splice_acceptor_variant	15.842	4.0561e-15	4.8673e-14	3.6069e-09	-0.65	0.381104	1	1.07	128.799	Intron retention, lower acceptor site usage	Renal and urinary tract disorders
Significant	GRCh37	16-3795357-T-G	CREBBP	splice_acceptor_variant	203.673	2.4944e-14	8.7306e-13	6.8935e-08	0.16	0.442786	1	0.97	195.151	Exon skipping	Neurology and neurodevelopmental disorders
Significant	GRCh38	21-37490461-GGTAA-G	DYRK1A	splice_donor_variant&intron_variant	170.376	1.962e-14	4.7089e-13	7.4361e-08	-0.29	0.000355059	1	1.12	173.429	Exon skipping, intron retention	Neurology and neurodevelopmental disorders
Significant	GRCh38	11-108248927-T-G	ATM	splice_region_variant&intron_variant	426.393	1.7007e-13	1.3606e-11	1.0057e-06	-0.35	0.00252165	1	0.9	96.8839	Exon skipping	Neurology and neurodevelopmental disorders
Significant	GRCh38	12-49028142-C-T	KMT2D	splice_acceptor_variant	126.099	3.1333e-13	2.0366e-11	3.1087e-06	-0.48	0.384749	1	1.04	81.4441	Cryptic acceptor site in exon	Dysmorphic and congenital abnormality syndromes
Significant	GRCh38	1-236897556-AG-A	MTR	splice_acceptor_variant	26.583	7.4925e-12	2.997e-10	1.1832e-05	-0.67	2.89116e-06	0.169701	1.17	165.669	Several cryptic acceptor sites used at low levels, intron retention	Neurology and neurodevelopmental disorders
Significant	GRCh38	12-49039220-A-C	KMT2D	splice_donor_variant	126.099	3.5389e-12	2.3357e-10	3.4756e-05	-0.59	0.983712	1	1	79.4914	Cryptic donor sites in intron, intron retention	Dysmorphic and congenital abnormality syndromes
Significant	GRCh38	2-224503651-C-T	CUL3	splice_donor_variant	104.552	1.5286e-11	3.2102e-10	4.8999e-05	-0.31	0.736399	1	0.99	161.213	Exon skipping	Ultra-rare disorders
Significant	GRCh38	21-45497093-G-C	COL18A1	splice_donor_variant	47.2045	5.0359e-11	2.2662e-09	0.00011167	-0.69	0.397944	1	0.7	98.9718	Intron retention	Skeletal disorders
Significant	GRCh38	1-75761116-T-G	ACADM	splice_region_variant&intron_variant	25.9485	1.8013e-10	2.3417e-09	0.00011914	-0.53	0.825364	1	0.97	138.889	Intron retention, cryptic acceptor site in exon	Ultra-rare disorders
Significant	GRCh38	6-157198908-G-A	ARID1B	splice_donor_variant	194.546	2.2904e-10	7.1003e-09	0.00054189	0.15	0.00423819	1	0.91	139.922	Exon skipping	Neurology and neurodevelopmental disorders
Significant	GRCh38	22-29665069-G-A	NF2	splice_region_variant&intron_variant	23.9135	9.154e-10	1.6477e-08	0.0024305	-0.58	0.803088	1	1.01	146.489	Exon skipping	Ultra-rare disorders
Significant	GRCh38	17-31230383-G-A	NF1	splice_donor_variant	36.763	2.1106e-09	1.3719e-07	0.0067603	-0.73	0.503533	1	0.96	95.8538	Exon skipping	Renal and urinary tract disorders
Significant	GRCh37	6-157511345-G-A	ARID1B	splice_donor_variant	194.546	3.2743e-08	9.1681e-07	0.020683	-0.31	0.0224128	1	0.93	163.698	Cryptic donor site in intron, intron retention	Neurology and neurodevelopmental disorders
NonSignficant	GRCh38	14-21397822-C-A	CHD8	splice_donor_variant	107.826	0.00036305	0.015974	1	-0.36	0.00358443	1	0.9	61.5158	Exon skipping	Growth disorders
NonSignficant	GRCh38	X-53193638-T-C	KDM5C	splice_acceptor_variant	79.7985	3.4737e-06	0.00012158	1	-0.43	1.51702e-12	4.55591e-08	0.64	106.489	Cryptic acceptor site in exon, intron retention	Neurology and neurodevelopmental disorders
NonSignficant	GRCh38	17-67357298-C-T	PSMD12	splice_region_variant&intron_variant	35.554	1.3202e-05	0.00014522	1	-0.42	0.285062	1	0.94	94.4489	Exon skipping	Neurology and neurodevelopmental disorders
NonSignficant	GRCh38	6-157203864-A-G	ARID1B	splice_acceptor_variant	194.546	6.7199e-06	0.00018816	1	-0.39	0.994079	1	1	160.49	Multiple cryptic acceptor sites	Neurology and neurodevelopmental disorders
NonSignficant	GRCh38	19-11111644-G-A	LDLR	splice_region_variant&intron_variant	14.36	1.1429e-05	0.00019429	1	-0.51	0.630799	1	1.09	140.732	Cryptic donor site in exon	Cardiovascular disorders
NonSignficant	GRCh38	16-28482475-A-C	CLN3	splice_donor_variant	64.056	2.4525e-05	0.00051503	1	0.21	0.644906	1	1.03	78.3113	Exon skipping, cryptic donor site at upstream exon also skips affected exon	Ophthalmological disorders
NonSignficant	GRCh38	3-41225658-A-G	CTNNB1	splice_acceptor_variant	127.145	7.0892e-05	0.0013469	1	-0.23	3.93999e-10	3.59626e-05	0.78	86.2975	Cryptic acceptor in exon	Neurology and neurodevelopmental disorders
NonSignficant	GRCh38	1-151408381-C-T	POGZ	intron_variant	142.672	7.3472e-05	0.0016898	1	-0.3	0.166895	1	0.95	106.835	Cryptic donor site in intron created	Neurology and neurodevelopmental disorders
NonSignficant	GRCh38	9-26978262-G-C	IFT74	splice_donor_variant	5.908	0.00010355	0.0020709	1	-0.48	3.80909e-11	6.76216e-06	2.16	134.912	Reduced donor site usage, intron retention	Skeletal disorders
NonSignficant	GRCh38	5-88749069-C-T	MEF2C	splice_donor_variant	79.272	0.00029947	0.004492	1	-0.17	0.0267895	1	0.84	132.549	Low level exon skipping, intron retention	Neurology and neurodevelopmental disorders
NonSignficant	GRCh37	17-44110563-A-C	KANSL1	splice_region_variant&intron_variant	276.659	0.00020265	0.0046611	1	-0.22	0.0450741	1	0.75	128.453	Exon skipping	Neurology and neurodevelopmental disorders
NonSignficant	GRCh38	3-193667167-CAGTT-C	OPA1	splice_acceptor_variant&coding_sequence_variant	44.1595	0.00069691	0.02718	1	-0.18	1.32599e-06	0.0389152	0.78	160.794	Cryptic acceptor site in exon	Neurology and neurodevelopmental disorders
NonSignficant	GRCh38	16-14482828-C-T	PARN	splice_acceptor_variant	41.595	0.0021129	0.057049	1	-0.27	0.00392843	1	0.89	152.262	Cryptic acceptor site in exon	Respiratory disorders
NonSignficant	GRCh38	8-41978773-CAT-C	KAT6A	frameshift_variant&splice_region_variant	189.115	0.0045873	0.096333	1	-0.15	0.000127147	1	0.88	108.406	Exon skipping	Neurology and neurodevelopmental disorders
NonSignficant	GRCh38	21-46116054-G-A	COL6A2	splice_donor_variant	13.6965	0.0040411	0.10507	1	-0.48	0.963506	1	0.99	113.705	Intron retention	Neurology and neurodevelopmental disorders
NonSignficant	GRCh38	3-177046127-A-G	TBL1XR1	splice_donor_variant	130.131	0.00485	0.1261	1	-0.07	0.207448	1	0.94	83.4464	Exon skipping	Neurology and neurodevelopmental disorders
NonSignficant	GRCh38	16-2102060-C-A	PKD1	splice_donor_variant	34.669	0.002841	0.13921	1	-0.21	0.208544	1	0.94	151.397	Exon skipping	Renal and urinary tract disorders
NonSignficant	GRCh38	17-62565137-AG-A	TLK2	splice_donor_variant	52.6465	0.0068796	0.19263	1	0.05	6.63311e-08	0.0123184	1.34	63.4813	Exon skipping	Neurology and neurodevelopmental disorders
NonSignficant	GRCh38	10-78009515-C-T	POLR3A	intron_variant	15.2915	0.0072888	0.21866	1	-0.34	7.04524e-07	0.0313399	0.78	121.98	Exon skipping, cryptic donor site in intron	Neurology and neurodevelopmental disorders
NonSignficant	GRCh38	4-88008329-G-T	PKD2	splice_donor_variant	9.568	0.031714	0.44399	1	-0.44	1.2055e-09	0.000216468	0.36	116.987	No splicing observed between exons 1 and 2, although coverage low	Renal and urinary tract disorders
NonSignficant	GRCh38	16-2092478-A-T	PKD1	splice_donor_variant	34.669	0.0090824	0.45412	1	-0.41	0.787313	1	0.99	126.568	Exon skipping	Renal and urinary tract disorders
NonSignficant	GRCh38	19-11102787-G-A	LDLR	splice_donor_variant	14.36	0.032846	0.55838	1	-0.3	0.778068	1	1.05	113.763	Exon skipping	Cardiovascular disorders
NonSignficant	GRCh38	4-88057979-A-T	PKD2	splice_region_variant&intron_variant	9.568	0.040849	0.57189	1	0.34	0.927142	1	0.98	109.414	Exon skipping	Renal and urinary tract disorders
NonSignficant	GRCh38	19-11102788-T-C	LDLR	splice_donor_variant	14.36	0.037598	0.63917	1	-0.32	0.152161	1	1.3	99.6608	Exon skipping	Cardiovascular disorders
